# Supplementary material for: Intraoperative Neuromonitoring of the Visual Pathway in Asleep Neuro-Oncology Surgery
Source: Cancers (Basel). 2023 Aug 3;15(15):3943. doi: 10.3390/cancers15153943 (PMC10416823; doi:10.3390/cancers15153943)
Supplement: Supplementary file 1 [file cancers-15-03943-s001.zip]

Archive with 1 entries (1 files):
- cancers-2460116-SI.pdf
